# Supplementary material for: Phylogenetic Relationship of Plant MLO Genes and Transcriptional Response of MLO Genes to Ralstonia solanacearum in Tomato
Source: Genes (Basel). 2020 Apr 29;11(5):487. doi: 10.3390/genes11050487 (PMC7291212; doi:10.3390/genes11050487)
Supplement: Supplementary file 1 [file genes-11-00487-s001.zip]

Archive with 2 entries (2 files):
- Supplementary Figure S1 - revision.xlsx
- Supplementary Table S1 and S2 - revision.docx
