# Supplementary material for: Phylogenetic Relationship of Plant MLO Genes and Transcriptional Response of MLO Genes to Ralstonia solanacearum in Tomato
Source: Genes (Basel). 2020 Apr 29;11(5):487. doi: 10.3390/genes11050487 (PMC7291212; doi:10.3390/genes11050487)
Supplement: Supplementary file 1 [file genes-11-00487-s001.zip › Supplementary Figure S1 - revision.xlsx]

## Sheet: Figure S1
		SlChr2			SlChr9	SlChr11	SlChr6			VvChr6		CsScaffold01443			SlChr7	VvChr19		AtScaffold00009		VvChr7		CsScaffold00542				OsChr3		OsChr10				VvChr8			VvChr13			PtChr3			Smscaffold_1		Smscaffold_6		PpChr4
																						AtScaffold00044
																		OsChr4
																				VvChr10		VvChr12
																										PtChr5		PtChr2
										Chr1
																	PtChr1	Chr5		PtChr11		VvChr18
																								Bd2		Bd3		Bd1	AtScaffold00061	OsChr6
															CsScaffold00429
																					PtChr4
																		PtChr7		PtChr17
																													CsScaffold03080
																		Chr2		AtScaffold00066
																				OsChr1
																									Bd5
																		VvChr5
				ZmChr3	ZmChr6		ZmChr5	ZmChr8	Bd2	Bd2	Bd3		ZmChr4
											Bd4
							OsChr1
									OsChr6		Bd5
										OsChr4	OsChr2
										OsChr5	OsChr11
Figure S1. Chromosomal location, gene clusters and gene duplication of MLO genes. Dotted boxes represent gene clusters, short-line boxes represent tandem duplication, and dotted lines represent segment duplication. At, A. trichopoda; Bd, B. distachyon; Cs, C. sativus; Os, O. sativa; Pp, P. patens; Pt, P. trichocarpa; Sl, S. lycopersicum; Sm, S. moellendorffii; Vv, V. vinifera and Zm, Z. mays.
